# Supplementary material for: Sub-clinical detection of gut microbial biomarkers of obesity and type 2 diabetes
Source: Genome Med. 2016 Feb 17;8:17. doi: 10.1186/s13073-016-0271-6 (PMC4756455; doi:10.1186/s13073-016-0271-6)
Supplement: Additional file 1: Table S1. — The clinical markers collected at each time a sample was taken. (XLSX 36 kb) [file 13073_2016_271_MOESM1_ESM.xlsx]

## Sheet: Sheet1
Supplementary Table 1: 22 clinical measurements
BMI (kg/m2)
FBS (mg/dL)
Triglyceride (mg/dL)
HDL (mg/dL)
LDL (mg/dL)
dbp (mmHg)
sbp (mmHg)
ALT (U/L)
AST (U/L)
Albumin (g/dL)
Creatinine (mg/dL)
FBInsulin (uIU/mL)
HbA1c (%)
Protein (g/dL)
Uric acid (mg/dL)
hsCRP (mg/L)
rGTP (U/L)
tCholesterol (mg/dL)
Height (cm)
Weight (kg)
Waist (cm)
Hip (cm)
