# Supplementary material for: Sub-clinical detection of gut microbial biomarkers of obesity and type 2 diabetes
Source: Genome Med. 2016 Feb 17;8:17. doi: 10.1186/s13073-016-0271-6 (PMC4756455; doi:10.1186/s13073-016-0271-6)
Supplement: Additional file 3: Table S2. — Prevalence and relative abundance of microbes and KEGG modules found in both this study and HMP [21]. (XLSX 31 kb) [file 13073_2016_271_MOESM3_ESM.xlsx]

## Sheet: microbes
bug	ktwin_avg	ktwin_PerPresent	ktwin_AvgInPresent	ktwin_coeffVar	hmp_avg	hmp_PerPresent	hmp_AvgInPresent	hmp_coeffVar	mentionedInPaper	prevalenceDiff	abundanceDiff
s__Akkermansia_muciniphila	0.00309516	67	0.00461104	1.232	0.00987525	46	0.0212983	3.06008		21	0.0166872
s__Alistipes_putredinis	0.0257224	81	0.0319165	1.41689	0.0826497	79	0.104263	1.75793		2	0.0723464
s__Alistipes_shahii	0.0054117	86	0.00627559	1.4572	0.0232496	89	0.0261155	1.13106		3	0.0198399
s__Bacteroides_caccae	0.00755565	86	0.00876225	1.33284	0.0359259	62	0.0577616	1.42538		24	0.0489993
s__Bacteroides_coprocola	0.0364614	75	0.0485923	2.61026	0.00638656	6	0.104715	1.85582	?	69	0.0561226
s__Bacteroides_coprophilus	0.00305632	69	0.0043683	0.642873	7.84866e-05	1	0.006422	1.52507		68	0.0020537
s__Bacteroides_eggerthii	0.00383824	75	0.00509405	0.910009	0.0144285	22	0.0657112	1.82043		53	0.0606172
s__Bacteroides_fragilis	0.00339451	56	0.00607029	2.61602	0.00242834	32	0.00763396	2.50938		24	0.00156367
s__Bacteroides_plebeius	0.0629721	97	0.0647699	3.2441	0.00806374	9	0.0944557	4.81484	y	88	0.0296858
s__Bacteroides_stercoris	0.00860259	83	0.0103072	1.12664	0.0431334	60	0.0721817	1.87546		23	0.0618745
s__Bacteroides_unclassified	0.0394768	36	0.109315	2.55684	0.162875	83	0.196408	3.711		47	0.0870925
s__Bacteroides_vulgatus	0.0255271	100	0.0255271	1.69354	0.0926021	88	0.105464	2.98653		12	0.0799364
s__Bacteroides_xylanisolvens	0.0104535	100	0.0104535	2.36332	0.0309482	90	0.0342919	6.47185		10	0.0238384
s__Bifidobacterium_adolescentis	0.0469534	94	0.0497131	3.13736	0.00262357	50	0.00524004	0.952527	?	44	0.0444731
s__Bifidobacterium_bifidum	0.0043396	50	0.00862554	1.60276	0.0001407	20	0.000712131	2.85594		30	0.00791341
s__Bifidobacterium_longum	0.0254701	94	0.026966	2.71766	0.00261524	59	0.00446108	1.75956	y	35	0.0225049
s__Bifidobacterium_pseudocatenulatum	0.00926558	72	0.0128092	1.43531	0.000208373	20	0.00105701	1.65228		52	0.0117522
s__Catenibacterium_mitsuokai	0.0279485	50	0.0558422	2.7299	0.000862961	7	0.0117912	4.54898	?	43	0.044051
s__Clostridium_bartlettii	0.00849713	86	0.00985734	2.31448	0.000112124	26	0.000415933	8.46796		60	0.00944141
s__Collinsella_aerofaciens	0.0174751	83	0.0209579	1.68513	0.00212756	70	0.00305813	3.62647		13	0.0178998
s__Coprococcus_comes	0.00679059	94	0.00718471	3.11512	0.00264147	77	0.00343383	5.27523		17	0.00375088
s__Dialister_invisus	0.00144458	33	0.00421235	2.44159	0.0261333	50	0.052266	3.14601		17	0.0480537
s__Dorea_formicigenerans	0.00727119	92	0.00792547	1.50677	0.00208881	88	0.00237828	1.2746		4	0.00554718
s__Dorea_longicatena	0.011514	97	0.0118413	2.30808	0.00181924	78	0.00232518	3.17952		19	0.0095161
s__Escherichia_coli	0.0339956	92	0.0370841	1.33462	0.0131524	49	0.0269481	1.11323	y	43	0.010136
s__Eubacterium_eligens	0.0196234	92	0.0214007	3.61046	0.00793264	83	0.00956316	1.45123		9	0.0118375
s__Eubacterium_hallii	0.0241277	97	0.0248151	2.14773	0.000845262	66	0.00126766	2.18097		31	0.0235474
s__Eubacterium_rectale	0.0500396	94	0.0529785	2.44457	0.0497435	96	0.0516325	9.0356		2	0.001346
s__Eubacterium_siraeum	0.00767311	58	0.0131139	1.20401	0.0120338	48	0.025295	1.76151		10	0.0121811
s__Eubacterium_ventriosum	0.00638813	83	0.00765334	1.49228	0.00232987	62	0.00373642	1.41043		21	0.00391693
s__Faecalibacterium_cf	0.0123347	94	0.0130553	3.06718	0.00706777	91	0.00772399	3.63129		3	0.00533134
s__Faecalibacterium_prausnitzii	0.0393163	97	0.0404375	1.98207	0.0254714	96	0.0264385	3.52644	y	1	0.013999
s__Faecalibacterium_unclassified	0.00393828	69	0.00567113	0.98927	0.00046235	26	0.00179484	1.47008		43	0.00387629
s__Haemophilus_parainfluenzae	0.00694352	78	0.00890749	1.68375	0.000896441	46	0.0019089	2.06711		32	0.00699859
s__Lactobacillus_ruminis	0.0136142	50	0.0271734	3.29714	0.00014307	4	0.00391057	2.45346	?	46	0.0232628
s__Megamonas_hypermegale	0.0182113	28	0.0654893	2.15009	0.000603529	5	0.0123532	1.89558		23	0.0531361
s__Methanobrevibacter_smithii	0.0230029	25	0.0919002	2.22565	0.000661221	21	0.00318019	8.08965	y	4	0.08872
s__Methanosphaera_stadtmanae	0.00184353	22	0.00819955	2.51934	1.23902e-06	0	NA	2.69353		22	#VALUE!
s__Odoribacter_splanchnicus	0.00424853	75	0.0056401	0.92411	0.0126418	72	0.0175684	1.69469		3	0.0119283
s__Parabacteroides_merdae	0.00797946	89	0.00896666	1.57608	0.0409968	67	0.0611187	2.87022		22	0.052152
s__Phascolarctobacterium_unclassified	0.003396	22	0.0151039	2.75797	0.00170406	7	0.0232881	2.67594		15	0.00818413
s__Prevotella_copri	0.0770261	81	0.0956048	2.21545	0.0590038	16	0.372171	3.30132	y	65	0.276566
s__Roseburia_intestinalis	0.0059808	89	0.00671939	2.18926	0.00841355	83	0.0101432	1.53503		6	0.00342382
s__Roseburia_inulinivorans	0.0170941	97	0.0175803	1.37176	0.00594649	84	0.00706537	4.16485		13	0.010515
s__Ruminococcus_bromii	0.0451	94	0.0477481	1.51106	0.0278457	63	0.0439101	5.49012		31	0.00383807
s__Ruminococcus_lactaris	0.00431788	78	0.00552906	0.908764	0.00209359	38	0.00552915	1.37609		40	9.76439e-08
s__Ruminococcus_obeum	0.00873416	97	0.00898205	0.992684	0.00124574	78	0.00158215	1.70333		19	0.00739991
s__Ruminococcus_torques	0.00460849	100	0.00460849	2.31471	0.0116086	93	0.0125218	4.17716		7	0.00791334
s__Streptococcus_salivarius	0.00624275	86	0.00723953	2.08542	0.000142628	20	0.000687944	3.00937		66	0.00655159
s__Veillonella_atypica	0.00226709	47	0.00475778	4.41983	0.000103502	15	0.00064055	7.24733		32	0.00411723
s__Veillonella_dispar	0.00295027	53	0.00556965	1.13339	4.11585e-05	11	0.000316211	2.12605		42	0.00525344
s__Veillonella_unclassified	0.0036705	50	0.00731843	1.77586	6.73024e-05	18	0.000266993	7.06852		32	0.00705144

## Sheet: modules
module	ktwin_avg	ktwin_PerPresent	ktwin_AvgInPresent	ktwin_coeffVar	hmp_avg	hmp_PerPresent	hmp_AvgInPresent	hmp_coeffVar	mentionedInPaper	prevalenceDiff	abundanceDiff
M00219:AI-2 transport system	0.000267746	17	0.00160647	3.82702	6.20406e-05	94	6.61767e-05	1.23887	?	77	0.0015403
M00136:GABA biosynthesis, prokaryotes, putrescine => GABA	0.000216065	19	0.00111119	3.79398	3.20839e-05	60	5.34729e-05	2.04116	?	41	0.00105772
M00342:Bacterial proteasome	0.000166336	8	0.00199603	3.4338	1.32996e-05	60	2.21658e-05	2.23318	?	52	0.00197386
M00336:Twin-arginine translocation (Tat) system	0.000460479	39	0.00118409	3.34135	0.000453568	46	0.000980688	1.40949		7	0.0002034
M00278:PTS system, sorbose-specific II component	0.000206679	28	0.000744045	3.28371	1.63705e-05	31	5.23855e-05	3.12553		3	0.000691659
M00184:RNA polymerase, archaea	0.000297688	14	0.00214335	3.08498	5.8427e-06	6	9.34832e-05	5.26359		8	0.00204987
M00179:Ribosome, archaea	0.000599686	14	0.00431774	3.02562	1.42063e-05	5	0.000284124	4.64744		9	0.00403361
M00225:Lysine/arginine/ornithine transport system	0.000565077	31	0.00184934	2.89943	7.60328e-05	98	7.79823e-05	1.17676	?	67	0.00177136
M00349:Microcin C transport system	0.00067575	47	0.001431	2.8703	0.000522424	100	0.000522424	2.92516	?	53	0.000908576
M00358:Coenzyme M biosynthesis	0.00038333	17	0.00229998	2.76826	8.73267e-06	22	3.88118e-05	4.28937		5	0.00226117
M00117:Ubiquinone biosynthesis, prokaryotes, chorismate => ubiquinone	0.000851316	42	0.00204316	2.76608	0.000201745	92	0.000218102	1.03767	?	50	0.00182506
M00300:Putrescine transport system	0.00072574	64	0.00113594	2.73328	0.000898461	100	0.000898461	0.435297	?	36	0.000237479
M00230:Glutamate/aspartate transport system	0.000660672	58	0.00113258	2.72942	0.000302694	100	0.000302694	1.02343	?	42	0.000829887
M00226:Histidine transport system	0.000684452	47	0.00144943	2.7221	7.12998e-05	98	7.3128e-05	1.22614	?	51	0.0013763
M00260:DNA polymerase III complex, bacteria	0.00119516	50	0.00239031	2.59787	7.5067e-05	28	0.000272971	3.34436	?	22	0.00211734
M00317:Manganese/iron transport system	0.000654424	42	0.00157062	2.44676	2.2769e-05	39	5.87586e-05	3.86768		3	0.00151186
M00229:Arginine transport system	0.000858623	64	0.00134393	2.38366	7.88018e-05	94	8.40552e-05	1.23639	?	30	0.00125988
M00319:Manganese/zinc/iron transport system	0.000347146	22	0.00156216	2.29942	0.000260402	79	0.000330669	2.89523	?	57	0.00123149
M00232:General L-amino acid transport system	0.000931974	56	0.00167755	2.25124	0.000424409	100	0.000424409	0.690165	?	44	0.00125314
M00045:Histidine degradation, histidine => N-formiminoglutamate => glutamate	0.000691158	61	0.00113099	2.07099	0.0161425	100	0.0161425	0.409641	?	39	0.0150115
M00008:Entner-Doudoroff pathway, glucose-6P => glyceraldehyde-3P + pyruvate	0.0016314	61	0.00266956	1.99392	0.0106667	100	0.0106667	0.35501	?	39	0.00799714
M00012:Glyoxylate cycle	0.0024498	67	0.0036747	1.84988	0.000105609	94	0.00011265	2.1192	?	27	0.00356205
M00324:Dipeptide transport system	0.00115599	86	0.00134244	1.79904	0.000470728	100	0.000470728	0.694332		14	0.000871709
M00124:Pyridoxal biosynthesis, erythrose-4P => pyridoxal-5P	0.0022546	67	0.0033819	1.72761	0.0120592	100	0.0120592	0.430626	?	33	0.00867733
M00060:Lipopolysaccharide biosynthesis, KDO2-lipid A	0.00253403	72	0.00350866	1.7155	0.0185141	99	0.0187484	0.327079	?	27	0.0152398
M00335:Sec (secretion) system	0.00259613	61	0.00424821	1.66914	0.000878202	50	0.0017564	1.53895		11	0.00249181
M00287:PTS system, galactosamine-specific II component	0.00104963	86	0.00121893	1.47171	0.00015844	99	0.000160446	1.02828		13	0.00105848
M00233:Glutamate transport system	0.00215023	83	0.00258028	1.45433	0.000157892	100	0.000157892	1.41176		17	0.00242239
M00193:Putative spermidine/putrescine transport system	0.00133899	94	0.00141776	1.25924	0.000489045	100	0.000489045	0.60885		6	0.000928712
M00159:V-type ATPase, prokaryotes	0.00277844	78	0.00357228	1.24223	0.00534454	100	0.00534454	0.531356	?	22	0.00177227
M00009:Citrate cycle (TCA cycle, Krebs cycle)	0.00451383	81	0.00560338	1.20357	0.000829935	100	0.000829935	1.1611		19	0.00477344
M00348:Glutathione transport system	0.00130545	97	0.00134275	1.17438	0.000449352	100	0.000449352	0.68702		3	0.000893399
M00029:Urea cycle	0.00160016	72	0.0022156	1.10404	0.0062584	100	0.0062584	0.44698	?	28	0.0040428
M00310:Pyruvate:ferredoxin oxidoreductase	0.00375663	92	0.00409814	1.05186	0.00174305	100	0.00174305	0.890633		8	0.00235509
M00121:Heme biosynthesis, glutamate => protoheme/siroheme	0.00277296	94	0.00293608	1.04569	0.00138426	100	0.00138426	0.399949		6	0.00155181
M00277:PTS system, N-acetylgalactosamine-specific II component	0.00186125	97	0.00191443	0.956394	0.000547478	100	0.000547478	1.06198		3	0.00136695
M00064:ADP-L-glycero-D-manno-heptose biosynthesis	0.00256724	97	0.00264059	0.942285	0.00346675	100	0.00346675	0.762801		3	0.000826168
M00096:C5 isoprenoid biosynthesis, non-mevalonate pathway	0.00867297	100	0.00867297	0.678434	0.00822212	100	0.00822212	0.184107		0	0.00045085
M00006:Pentose phosphate pathway, oxidative phase, glucose 6P => ribulose 5P	0.0107144	100	0.0107144	0.615775	0.0134238	100	0.0134238	0.405794		0	0.00270934
M00025:Tyrosine biosynthesis, chorismate => tyrosine	0.00529879	100	0.00529879	0.604441	0.00153194	100	0.00153194	0.602591		0	0.00376685
M00276:PTS system, mannose-specific II component	0.00589151	100	0.00589151	0.541832	0.00085489	100	0.00085489	0.756469		0	0.00503662
M00311:2-oxoglutarate:ferredoxin oxidoreductase	0.0160077	100	0.0160077	0.527917	0.0229531	100	0.0229531	0.229506		0	0.00694544
M00133:Polyamine biosynthesis, arginine => agmatine => putrescine => spermidine	0.00694983	100	0.00694983	0.505424	0.00333703	100	0.00333703	0.925037		0	0.00361281
M00004:Pentose phosphate pathway (Pentose phosphate cycle)	0.0152809	100	0.0152809	0.464114	0.0169	100	0.0169	0.3076		0	0.00161911
M00035:Methionine degradation	0.00693656	94	0.0073446	0.448489	0.0116843	100	0.0116843	0.688961		6	0.00433971
M00185:Sulfate transport system	0.00847552	100	0.00847552	0.444838	0.00229398	100	0.00229398	0.756772		0	0.00618154
M00237:Branched-chain amino acid transport system	0.00847003	100	0.00847003	0.428679	0.00343518	100	0.00343518	0.764673		0	0.00503485
M00194:Maltose/maltodextrin transport system	0.0108971	100	0.0108971	0.422355	0.00350327	100	0.00350327	0.770311		0	0.00739385
M00126:Tetrahydrofolate biosynthesis, GTP => THF	0.0168638	100	0.0168638	0.409308	0.0193521	100	0.0193521	0.20747		0	0.00248833
M00017:Methionine biosynthesis, apartate => homoserine => methionine	0.0126652	100	0.0126652	0.386912	0.00380835	100	0.00380835	0.420749		0	0.00885681
M00239:Peptides/nickel transport system	0.0128292	100	0.0128292	0.379015	0.00542341	100	0.00542341	0.656146		0	0.00740582
M00053:Pyrimidine deoxyribonuleotide biosynthesis, CDP/CTP => dCDP/dCTP,dTDP/dTTP	0.0112122	100	0.0112122	0.374373	0.00464054	100	0.00464054	0.605524		0	0.00657164
M00048:Inosine monophosphate biosynthesis, PRPP + glutamine => IMP	0.023882	100	0.023882	0.337483	0.0144355	100	0.0144355	0.330412		0	0.00944656
M00026:Histidine biosynthesis, PRPP => histidine	0.0194366	94	0.0205799	0.331474	0.0121332	100	0.0121332	0.351234		6	0.00844665
M00061:Uronic acid metabolism	0.017603	100	0.017603	0.30461	0.0164665	100	0.0164665	0.252541		0	0.00113648
M00028:Ornithine biosynthesis, glutamate => ornithine	0.0171927	100	0.0171927	0.294431	0.0106553	100	0.0106553	0.328811		0	0.00653737
M00119:Pantothenate biosynthesis, valine/L-aspartate => pantothenate	0.0205305	100	0.0205305	0.281472	0.0188189	100	0.0188189	0.196377		0	0.0017116
M00125:Riboflavin biosynthesis, GTP => riboflavin/FMN/FAD	0.0249645	100	0.0249645	0.261055	0.0242331	100	0.0242331	0.172106		0	0.000731405
M00115:NAD biosynthesis, aspartate => NAD	0.0266943	100	0.0266943	0.223841	0.0248161	100	0.0248161	0.119878		0	0.00187824
M00127:Thiamine biosynthesis, AIR => thiamine-P/thiamine-2P	0.0150478	100	0.0150478	0.221248	0.0101184	100	0.0101184	0.445568		0	0.00492939
M00360:Aminoacyl-tRNA biosynthesis, prokaryotes	0.0523942	100	0.0523942	0.216336	0.0323713	100	0.0323713	0.128132		0	0.0200229
M00359:Aminoacyl-tRNA biosynthesis, eukaryotes	0.0520293	100	0.0520293	0.213949	0.0321166	100	0.0321166	0.126113		0	0.0199126
M00299:Spermidine/putrescine transport system	0.0238337	100	0.0238337	0.20094	0.0204199	100	0.0204199	0.130475		0	0.00341385
M00178:Ribosome, bacteria	0.0525828	100	0.0525828	0.194947	0.0379518	100	0.0379518	0.171971		0	0.014631
M00222:Phosphate transport system	0.0255613	100	0.0255613	0.18942	0.0192218	100	0.0192218	0.193075		0	0.0063395
M00022:Shikimate pathway, phosphoenolpyruvate + erythrose-4P => chorismate	0.0235329	100	0.0235329	0.168404	0.013564	100	0.013564	0.326708		0	0.00996896
M00007:Pentose phosphate pathway, non-oxidative phase, fructose 6P => ribose 5P	0.034572	100	0.034572	0.164062	0.0258733	100	0.0258733	0.107706		0	0.00869875
M00003:Gluconeogenesis, oxaloacetate => fructose-6P	0.0445022	100	0.0445022	0.162798	0.0307214	100	0.0307214	0.0794524		0	0.0137808
M00002:Glycolysis, core module involving three-carbon compounds	0.0455261	100	0.0455261	0.159206	0.0308716	100	0.0308716	0.0915636		0	0.0146544
M00157:F-type ATPase, bacteria	0.0239657	100	0.0239657	0.154627	0.0213348	100	0.0213348	0.114078		0	0.00263087
M00164:ATP synthase	0.0239657	100	0.0239657	0.154627	0.0213348	100	0.0213348	0.114078		0	0.00263087
M00001:Glycolysis (Embden-Meyerhof pathway), glucose => pyruvate	0.0420333	100	0.0420333	0.141214	0.0311256	100	0.0311256	0.0754602		0	0.0109077
M00051:Uridine monophosphate biosynthesis, glutamine (+ PRPP) => UMP	0.0377182	100	0.0377182	0.134208	0.0257448	100	0.0257448	0.0699924		0	0.0119734
