# Supplementary material for: Sub-clinical detection of gut microbial biomarkers of obesity and type 2 diabetes
Source: Genome Med. 2016 Feb 17;8:17. doi: 10.1186/s13073-016-0271-6 (PMC4756455; doi:10.1186/s13073-016-0271-6)
Supplement: Additional file 6: Table S3. — All significant associations between the clinical markers and microbes and KEGG modules found in our data. (XLSX 35 kb) [file 13073_2016_271_MOESM6_ESM.xlsx]

## Sheet: microbeAssociations
Variable	Feature	Coefficient	P.value	Q.value
BMI_log	k__Bacteria|p__Bacteroidetes|c__Bacteroidia|o__Bacteroidales|f__Porphyromonadaceae|g__Parabacteroides|s__Parabacteroides_merdae	-0.400046	0.000172844	0.024965
BMI_log	k__Bacteria|p__Bacteroidetes|c__Bacteroidia|o__Bacteroidales|f__Porphyromonadaceae	-0.557625	0.000230635	0.0269213
BMI_log	k__Bacteria|p__Bacteroidetes|c__Bacteroidia|o__Bacteroidales|f__Porphyromonadaceae|g__Parabacteroides	-0.456849	0.000295192	0.0315855
BMI_log	k__Bacteria|p__Firmicutes|c__Clostridia|o__Clostridiales|f__Eubacteriaceae	-1.12733	0.0015106	0.129852
BMI_log	k__Bacteria|p__Firmicutes|c__Clostridia|o__Clostridiales|f__Eubacteriaceae|g__Eubacterium	-1.12879	0.00151696	0.129852
BMI_log	k__Bacteria|p__Verrucomicrobia|c__Verrucomicrobiae|o__Verrucomicrobiales|f__Verrucomicrobiaceae|g__Akkermansia|s__Akkermansia_muciniphila	-0.0250328	0.00196683	0.148553
BMI_log	k__Bacteria|p__Firmicutes|c__Clostridia|o__Clostridiales|f__Eubacteriaceae|g__Eubacterium|s__Eubacterium_siraeum	-0.514752	0.00300615	0.176409
BMI_log	k__Bacteria|p__Verrucomicrobia|c__Verrucomicrobiae|o__Verrucomicrobiales|f__Verrucomicrobiaceae	-0.0304444	0.00314389	0.176409
BMI_log	k__Bacteria|p__Firmicutes|c__Clostridia|o__Clostridiales|f__Eubacteriaceae|g__Eubacterium|s__Eubacterium_eligens	-0.791881	0.00425762	0.218672
BMI_log	k__Bacteria|p__Bacteroidetes|c__Bacteroidia|o__Bacteroidales|f__Bacteroidaceae|g__Bacteroides	2.16588	0.00543094	0.249047
HOMA_index_log	k__Bacteria|p__Verrucomicrobia|c__Verrucomicrobiae|o__Verrucomicrobiales|f__Verrucomicrobiaceae|g__Akkermansia|s__Akkermansia_muciniphila	-0.00879769	0.000197684	0.0253827
HOMA_index_log	k__Bacteria|p__Firmicutes|c__Clostridia|o__Clostridiales|f__Lachnospiraceae|g__Coprococcus	-0.130509	0.00315998	0.176409
HOMA_index_log	k__Bacteria|p__Verrucomicrobia|c__Verrucomicrobiae|o__Verrucomicrobiales|f__Verrucomicrobiaceae	-0.00875023	0.00491962	0.233955
Hb_A1c_log	k__Bacteria|p__Bacteroidetes|c__Bacteroidia|o__Bacteroidales|f__Bacteroidaceae|g__Bacteroides|s__Bacteroides_eggerthii	-0.069275	0.00238067	0.169821
dbp_log	k__Archaea|p__Euryarchaeota|c__Methanobacteria|o__Methanobacteriales|f__Methanobacteriaceae	-1.25954	5.89021e-05	0.0197651
dbp_log	k__Archaea|p__Euryarchaeota|c__Methanobacteria|o__Methanobacteriales	-1.25573	5.89057e-05	0.0197651
dbp_log	k__Archaea|p__Euryarchaeota|c__Methanobacteria|o__Methanobacteriales|f__Methanobacteriaceae|g__Methanosphaera|s__Methanosphaera_stadtmanae	-0.339774	6.161e-05	0.0197651
dbp_log	k__Archaea|p__Euryarchaeota	-1.15292	6.70614e-05	0.0197651
dbp_log	k__Bacteria	1.12116	7.83575e-05	0.0197651
dbp_log	k__Archaea|p__Euryarchaeota|c__Methanobacteria|o__Methanobacteriales|f__Methanobacteriaceae|g__Methanobrevibacter	-1.20057	0.000101889	0.0197651
dbp_log	k__Archaea|p__Euryarchaeota|c__Methanobacteria|o__Methanobacteriales|f__Methanobacteriaceae|g__Methanobrevibacter|s__Methanobrevibacter_smithii	-1.21061	0.000107754	0.0197651
dbp_log	k__Bacteria|p__Firmicutes|c__Clostridia|o__Clostridiales|f__Lachnospiraceae|g__Roseburia	0.662179	0.00284727	0.176409
triglyceride_log	k__Bacteria|p__Verrucomicrobia|c__Verrucomicrobiae|o__Verrucomicrobiales|f__Verrucomicrobiaceae|g__Akkermansia|s__Akkermansia_muciniphila	-0.011195	0.000174988	0.024965
triglyceride_log	k__Bacteria|p__Verrucomicrobia|c__Verrucomicrobiae|o__Verrucomicrobiales|f__Verrucomicrobiaceae	-0.0133045	0.000516704	0.0510345
triglyceride_log	k__Bacteria|p__Firmicutes|c__Clostridia|o__Clostridiales|f__Lachnospiraceae|g__Coprococcus	-0.172224	0.00194302	0.148553
triglyceride_log	k__Bacteria|p__Firmicutes|c__Clostridia|o__Clostridiales|f__Ruminococcaceae|g__Ruminococcus|s__Ruminococcus_obeum	-0.149342	0.00279549	0.176409
triglyceride_log	k__Bacteria|p__Verrucomicrobia	-0.0201661	0.00342883	0.183442
triglyceride_log	k__Bacteria|p__Firmicutes|c__Negativicutes|o__Selenomonadales|f__Acidaminococcaceae|g__Phascolarctobacterium|s__Phascolarctobacterium_unclassified	-0.00574602	0.00461939	0.228127

## Sheet: moduleAssociations
Variable	Feature	Coefficient	P.value	Q.value
BMI_log	M00159_V_type_ATPase__prokaryotes	-0.40996	5.09222e-05	0.0470521
BMI_log	M00310_Pyruvate_ferredoxin_oxidoreductase	-0.378703	0.000104983	0.0485024
BMI_log	M00125_Riboflavin_biosynthesis__GTP____riboflavin_FMN_FAD	0.218259	0.000241751	0.06612
BMI_log	M00126_Tetrahydrofolate_biosynthesis__GTP____THF	0.270845	0.000341429	0.06612
BMI_log	M00178_Ribosome__bacteria	-0.180595	0.000357792	0.06612
BMI_log	M00006_Pentose_phosphate_pathway__oxidative_phase__glucose_6P____ribulose_5P	0.305954	0.000553762	0.083888
BMI_log	M00360_Aminoacyl_tRNA_biosynthesis__prokaryotes	-0.24976	0.000848276	0.083888
BMI_log	M00115_NAD_biosynthesis__aspartate____NAD	0.180804	0.000863557	0.083888
BMI_log	M00359_Aminoacyl_tRNA_biosynthesis__eukaryotes	-0.245757	0.000907879	0.083888
BMI_log	M00157_F_type_ATPase__bacteria	0.107243	0.0011386	0.0876723
BMI_log	M00164_ATP_synthase	0.107243	0.0011386	0.0876723
BMI_log	M00123_Biotin_biosynthesis__pimeloyl_ACP_CoA____biotin	0.312537	0.00124615	0.0885726
BMI_log	M00004_Pentose_phosphate_pathway__Pentose_phosphate_cycle_	0.266931	0.00142585	0.0941062
BMI_log	M00018_Threonine_biosynthesis__aspartate____homoserine____threonine	-0.229073	0.00519582	0.218224
BMI_log	M00185_Sulfate_transport_system	-0.204806	0.00574252	0.2307
HOMA_index_log	M00225_Lysine_arginine_ornithine_transport_system	-4.85027e-10	0.00168528	0.103813
HOMA_index_log	M00178_Ribosome__bacteria	-0.0475793	0.002172	0.12094
dbp_log	M00115_NAD_biosynthesis__aspartate____NAD	0.170192	0.000643217	0.083888
dbp_log	M00125_Riboflavin_biosynthesis__GTP____riboflavin_FMN_FAD	0.179181	0.00222509	0.12094
dbp_log	M00159_V_type_ATPase__prokaryotes	-0.296017	0.00246052	0.126307
hsCRP_log	M00159_V_type_ATPase__prokaryotes	-0.0484924	0.00414304	0.189871
triglyceride_log	M00178_Ribosome__bacteria	-0.0572787	0.00370469	0.180165
triglyceride_log	M00001_Glycolysis__Embden_Meyerhof_pathway___glucose____pyruvate	-0.0361696	0.00431524	0.189871

## Sheet: pathwayAssociations
Variable	Feature	Coefficient	P.value	Q.value
ALT_log	ko00903_Limonene_and_pinene_degradation	-0.0596439	0.00458834	0.13467
ALT_log	ko00061_Fatty_acid_biosynthesis	0.0149702	0.00558081	0.13467
ALT_log	ko00633_Nitrotoluene_degradation	-0.0551829	0.00712826	0.149423
ALT_log	ko04122_Sulfur_relay_system	-0.0202723	0.0128539	0.208333
ALT_log	ko03070_Bacterial_secretion_system	-0.0106767	0.0170397	0.244432
Albumin_log	ko00562_Inositol_phosphate_metabolism	-0.0596632	0.00617341	0.134848
Albumin_log	ko00360_Phenylalanine_metabolism	0.0539865	0.0175175	0.24843
BMI_log	ko03020_RNA_polymerase	-0.106657	1.85e-07	0.000231255
BMI_log	ko04626_Plant_pathogen_interaction	-0.065916	1.55e-06	0.000808689
BMI_log	ko00970_Aminoacyl_tRNA_biosynthesis	-0.219878	1.94e-06	0.000808689
BMI_log	ko00760_Nicotinate_and_nicotinamide_metabolism	0.0525363	1.13e-05	0.00245181
BMI_log	ko03010_Ribosome	-0.219394	1.16e-05	0.00245181
BMI_log	ko03018_RNA_degradation	-0.0511896	1.18e-05	0.00245181
BMI_log	ko00790_Folate_biosynthesis	0.155785	2.32e-05	0.00413897
BMI_log	ko00240_Pyrimidine_metabolism	-0.0587786	3.14e-05	0.00477687
BMI_log	ko00600_Sphingolipid_metabolism	0.0825526	4.36e-05	0.00544494
BMI_log	ko03420_Nucleotide_excision_repair	-0.079069	6.18e-05	0.00642801
BMI_log	ko00740_Riboflavin_metabolism	0.103383	7.01e-05	0.00673228
BMI_log	ko00010_Glycolysis___Gluconeogenesis	-0.0633448	0.000106482	0.00885931
BMI_log	ko00230_Purine_metabolism	-0.034132	0.000136592	0.0106542
BMI_log	ko00480_Glutathione_metabolism	0.0627967	0.000181955	0.0119516
BMI_log	ko00780_Biotin_metabolism	0.183192	0.000212247	0.0132442
BMI_log	ko00511_Other_glycan_degradation	0.155668	0.000359484	0.0203925
BMI_log	ko00440_Phosphonate_and_phosphinate_metabolism	0.0813552	0.000411738	0.0214104
BMI_log	ko00040_Pentose_and_glucuronate_interconversions	0.0650622	0.000519074	0.0259122
BMI_log	ko03410_Base_excision_repair	-0.0475743	0.000795013	0.0367473
BMI_log	ko00785_Lipoic_acid_metabolism	0.303297	0.000959939	0.0427859
BMI_log	ko00791_Atrazine_degradation	-0.0328254	0.00120945	0.050313
BMI_log	ko00680_Methane_metabolism	-0.0373353	0.00178736	0.0719555
BMI_log	ko00473_D_Alanine_metabolism	0.0661599	0.00186352	0.0726774
BMI_log	ko04112_Cell_cycle___Caulobacter	-0.0416207	0.00256538	0.0889332
BMI_log	ko04122_Sulfur_relay_system	-0.0822833	0.00296878	0.100136
BMI_log	ko00290_Valine__leucine_and_isoleucine_biosynthesis	-0.125441	0.00431688	0.131402
BMI_log	ko00540_Lipopolysaccharide_biosynthesis	0.212386	0.00486561	0.13467
BMI_log	ko00380_Tryptophan_metabolism	-0.0364251	0.00526617	0.13467
BMI_log	ko00190_Oxidative_phosphorylation	0.0393318	0.00549594	0.13467
BMI_log	ko00130_Ubiquinone_and_other_terpenoid_quinone_biosynthesis	0.111517	0.00568655	0.13467
BMI_log	ko00620_Pyruvate_metabolism	-0.045301	0.00586086	0.13467
BMI_log	ko00531_Glycosaminoglycan_degradation	0.131964	0.00718381	0.149423
BMI_log	ko00633_Nitrotoluene_degradation	-0.190409	0.00864219	0.16593
BMI_log	ko00590_Arachidonic_acid_metabolism	0.0456678	0.00913951	0.17024
BMI_log	ko00903_Limonene_and_pinene_degradation	-0.186718	0.0110006	0.190678
BMI_log	ko00650_Butanoate_metabolism	-0.0297382	0.0114226	0.194752
BMI_log	ko00140_Steroid_hormone_biosynthesis	0.0652253	0.0115701	0.194752
BMI_log	ko00400_Phenylalanine__tyrosine_and_tryptophan_biosynthesis	0.046352	0.0159709	0.24307
HOMA_index_log	ko00473_D_Alanine_metabolism	0.0241431	8.82e-05	0.00786496
HOMA_index_log	ko00760_Nicotinate_and_nicotinamide_metabolism	0.0135771	0.000284399	0.0169014
HOMA_index_log	ko00480_Glutathione_metabolism	0.0157179	0.00199055	0.0730649
HOMA_index_log	ko04626_Plant_pathogen_interaction	-0.0137938	0.00221701	0.0790523
HOMA_index_log	ko00633_Nitrotoluene_degradation	-0.0627604	0.00361774	0.118814
HOMA_index_log	ko00903_Limonene_and_pinene_degradation	-0.0627216	0.00403582	0.125918
HOMA_index_log	ko00680_Methane_metabolism	-0.0101117	0.00500965	0.13467
HOMA_index_log	ko00550_Peptidoglycan_biosynthesis	0.0130989	0.00515403	0.13467
HOMA_index_log	ko00770_Pantothenate_and_CoA_biosynthesis	0.0172581	0.00531915	0.13467
HOMA_index_log	ko00900_Terpenoid_backbone_biosynthesis	0.00875237	0.00582768	0.13467
HOMA_index_log	ko00040_Pentose_and_glucuronate_interconversions	0.0155215	0.00749372	0.150841
HOMA_index_log	ko03020_RNA_polymerase	-0.0166425	0.00954431	0.172628
HOMA_index_log	ko03070_Bacterial_secretion_system	-0.0118493	0.0117038	0.194752
HOMA_index_log	ko00350_Tyrosine_metabolism	0.00448802	0.0121253	0.199109
HOMA_index_log	ko03410_Base_excision_repair	-0.00892943	0.0150828	0.239693
HOMA_index_log	ko04122_Sulfur_relay_system	-0.0205098	0.0154454	0.240948
HOMA_index_log	ko00400_Phenylalanine__tyrosine_and_tryptophan_biosynthesis	0.0138125	0.0168731	0.244432
dbp_log	ko00040_Pentose_and_glucuronate_interconversions	0.0692525	3.44e-05	0.00477687
dbp_log	ko00760_Nicotinate_and_nicotinamide_metabolism	0.045382	5.56e-05	0.00630365
dbp_log	ko00680_Methane_metabolism	-0.0402277	0.000175708	0.0119516
dbp_log	ko00740_Riboflavin_metabolism	0.0872232	0.000375866	0.0203948
dbp_log	ko00650_Butanoate_metabolism	-0.0344469	0.00110799	0.0476816
dbp_log	ko00400_Phenylalanine__tyrosine_and_tryptophan_biosynthesis	0.0486115	0.00557752	0.13467
dbp_log	ko00640_Propanoate_metabolism	-0.0312506	0.005935	0.13467
dbp_log	ko00622_Xylene_degradation	0.143632	0.0061217	0.134848
dbp_log	ko00051_Fructose_and_mannose_metabolism	0.0315398	0.0080964	0.160386
dbp_log	ko03410_Base_excision_repair	-0.0343525	0.00863454	0.16593
dbp_log	ko00633_Nitrotoluene_degradation	-0.17183	0.010321	0.181417
hsCRP_log	ko00680_Methane_metabolism	-0.00477589	0.00910557	0.17024
hsCRP_log	ko00590_Arachidonic_acid_metabolism	0.00722784	0.00930507	0.170775
triglyceride_log	ko00480_Glutathione_metabolism	0.0236638	0.000147337	0.0108163
triglyceride_log	ko00620_Pyruvate_metabolism	-0.0196611	0.000747474	0.0358787
triglyceride_log	ko00540_Lipopolysaccharide_biosynthesis	0.081249	0.00194922	0.0730649
triglyceride_log	ko00680_Methane_metabolism	-0.012286	0.00388497	0.124319
triglyceride_log	ko00473_D_Alanine_metabolism	0.0227749	0.00529839	0.13467
triglyceride_log	ko00760_Nicotinate_and_nicotinamide_metabolism	0.0126342	0.00626697	0.134848
triglyceride_log	ko01040_Biosynthesis_of_unsaturated_fatty_acids	0.0110528	0.00743653	0.150841
triglyceride_log	ko00130_Ubiquinone_and_other_terpenoid_quinone_biosynthesis	0.0397652	0.00981592	0.175004
triglyceride_log	ko00930_Caprolactam_degradation	-0.00482063	0.0151729	0.239693
triglyceride_log	ko00362_Benzoate_degradation	-0.0137441	0.0158549	0.24307
triglyceride_log	ko00350_Tyrosine_metabolism	0.00543008	0.0167077	0.244432
triglyceride_log	ko00550_Peptidoglycan_biosynthesis	0.0143393	0.0167539	0.244432
triglyceride_log	ko04626_Plant_pathogen_interaction	-0.013011	0.0169632	0.244432
