# Supplementary material for: Sub-clinical detection of gut microbial biomarkers of obesity and type 2 diabetes
Source: Genome Med. 2016 Feb 17;8:17. doi: 10.1186/s13073-016-0271-6 (PMC4756455; doi:10.1186/s13073-016-0271-6)
Supplement: Additional file 10: Figure S7. — The genomic contribution of the microbial-to-functional associations. (A) Each entry denotes the fraction of genomic reference sequences of a specific microbe (column) that has genes from a specific functional module (row). This matrix accounts for most of the significant correlations we find on Fig. 4. (B) Taxa co-occurrence matrix in our data, using Spearman correlation. (ZIP 6726 kb) [file 13073_2016_271_MOESM10_ESM.zip]

Archive with 2 entries (2 files):
- Supp Figures 7.pdf
- Supp Figures 8.pdf
