# Supplementary material for: Sub-clinical detection of gut microbial biomarkers of obesity and type 2 diabetes
Source: Genome Med. 2016 Feb 17;8:17. doi: 10.1186/s13073-016-0271-6 (PMC4756455; doi:10.1186/s13073-016-0271-6)
Supplement: Additional file 13: Figure S10. — Marker genes abundance profiles of (A) Akkermansia muciniphila; (B) Roseburia intestinalis; (C) Bifidobacterium bifidum; (D) Faecalibacterium prausnitzii, formatted as in Fig. 5b and c. (ZIP 6685 kb) [file 13073_2016_271_MOESM13_ESM.zip]

Archive with 2 entries (2 files):
- Supp Figures 11.pdf
- Supp Figures 12.pdf
